# Supplementary material for: Genetic and functional variants of the TBX20 gene promoter in dilated cardiomyopathy
Source: Mol Genet Genomic Med. 2024 Jan 18;12(1):e2355. doi: 10.1002/mgg3.2355 (PMC10795084; doi:10.1002/mgg3.2355)
Supplement: Supplementary file 1 — Supporting information [file MGG3-12-e2355-s001.zip]

Archive with 3 entries (2 files):
- Supporting information/supporting information 1.xlsx
- Supporting information/suppoting information 2.docx
- Supporting information/
