# Supplementary material for: Genetic and functional variants of the TBX20 gene promoter in dilated cardiomyopathy
Source: Mol Genet Genomic Med. 2024 Jan 18;12(1):e2355. doi: 10.1002/mgg3.2355 (PMC10795084; doi:10.1002/mgg3.2355)
Supplement: Supplementary file 1 — Supporting information [file MGG3-12-e2355-s001.zip › Supporting information/supporting information 1.xlsx]

## Sheet: Sheet1
The clinical characteristics of the study subjects
		DCM group
number	sex(male=1, female=2)	age (diagnosis)	alcohol(Yes=1, No=0)	Hypertension(Yes=1, No=0)	Diabetes(Yes=1, No=0)
1	1	58	0	0	0
2	1	33	0	0	0
3	1	58	0	0	0
4	1	33	0	0	0
5	1	56	1	1	1
6	1	26	1	0	0
7	1	38	1	0	0
8	1	49	0	0	0
9	1	60	1	1	0
10	2	28	0	0	0
11	1	64	1	1	0
12	1	55	0	0	0
13	1	74	1	0	0
14	1	28	0	0	0
15	1	47	1	0	0
16	1	62	0	0	0
17	1	44	0	0	0
18	1	35	0	0	1
19	1	61	0	0	0
20	1	49	0	0	0
21	1	43	0	0	0
22	1	50	0	0	0
23	1	48	1	1	0
24	1	65	0	0	0
25	1	34	0	0	0
26	1	67	1	1	0
27	2	38	0	0	0
28	1	40	0	0	0
29	1	60	0	0	1
30	1	62	0	0	0
31	2	49	0	0	0
32	1	41	0	0	0
33	1	46	1	0	0
34	1	37	0	0	1
35	1	59	1	0	0
36	2	48	0	0	1
37	1	37	1	1	0
38	1	40	0	0	0
39	1	69	1	0	0
40	2	69	0	0	1
41	1	40	1	0	0
42	1	13	0	0	0
43	1	13	0	0	0
44	2	43	0	0	0
45	1	53	1	0	0
46	1	40	0	0	0
47	2	48	0	0	0
48	1	65	0	0	1
49	1	16	0	0	0
50	1	46	1	0	0
51	1	52	1	0	1
52	1	18	0	0	0
53	1	45	1	0	0
54	1	59	1	0	0
55	1	49	0	0	0
56	1	49	0	0	0
57	1	51	1	0	0
58	1	52	0	0	0
59	2	53	0	0	0
60	1	43	0	0	0
61	1	65	1	0	1
62	1	51	0	0	1
63	1	51	1	0	0
64	1	51	1	1	1
65	1	48	0	0	0
66	1	55	0	0	0
67	1	45	0	0	0
68	1	49	0	0	0
69	1	47	0	0	0
70	1	52	0	0	0
71	1	47	0	0	1
72	1	41	0	0	0
73	1	56	1	1	1
74	1	14	0	0	0
75	1	54	0	0	0
76	1	49	0	0	0
77	1	39	0	0	0
78	1	52	0	0	0
79	1	37	0	0	0
80	1	52	1	0	0
81	1	53	0	0	0
82	1	53	0	0	0
83	1	57	0	0	0
84	1	34	1	1	0
85	1	45	0	0	0
86	1	57	0	0	0
87	1	44	0	0	0
88	1	42	1	0	0
89	1	14	0	0	0
90	1	57	0	0	0
91	1	46	0	0	0
92	2	49	0	0	0
93	1	52	1	0	0
94	1	62	1	0	0
95	2	60	0	0	0
96	1	57	1	0	0
97	1	60	0	0	0
98	1	48	0	0	0
99	2	62	0	0	0
100	2	87	0	0	0
101	1	22	0	0	0
102	1	52	0	0	0
103	1	55	0	0	0
104	1	55	1	0	0
105	1	57	0	0	0
106	1	57	1	0	0
107	1	32	1	0	0
control group
number	sex(male=1, female=2)	age	Hypertension(Yes=1, No=0)	Diabetes(Yes=1, No=0)
1	1	36	0	0
2	1	68	1	1
3	2	66	1	0
4	2	22	0	0
5	1	46	1	0
6	2	38	0	0
7	2	41	0	0
8	1	50	1	0
9	1	36	0	0
10	2	40	0	0
11	2	68	0	0
12	1	58	0	0
13	1	46	1	0
14	1	46	0	0
15	2	48	0	0
16	1	47	1	0
17	2	49	0	0
18	1	49	0	1
19	2	49	0	0
20	2	45	0	0
21	2	56	0	0
22	1	35	0	0
23	1	31	0	0
24	1	49	0	1
25	1	67	1	0
26	2	46	0	0
27	1	38	1	0
28	2	39	0	0
29	1	31	0	0
30	1	56	1	0
31	1	64	1	0
32	1	56	0	0
33	1	46	0	0
34	2	50	0	0
35	1	33	0	0
36	1	50	0	0
37	2	49	0	0
38	1	58	1	1
39	2	57	0	0
40	2	61	1	0
41	1	56	0	0
42	2	67	0	0
43	1	65	0	0
44	2	81	1	0
45	1	49	0	0
46	1	42	0	0
47	2	65	1	0
48	2	54	0	0
49	2	39	0	0
50	2	43	0	1
51	2	46	0	0
52	1	50	1	0
53	1	26	0	0
54	2	28	0	0
55	2	62	1	0
56	1	30	0	0
57	1	37	0	0
58	2	46	1	1
59	1	53	0	0
60	1	43	1	0
61	1	42	0	0
62	1	35	0	0
63	1	36	0	0
64	1	37	0	0
65	1	39	0	0
66	2	64	1	0
67	1	34	1	0
68	1	32	1	0
69	2	34	0	0
70	1	47	0	0
71	1	23	0	0
72	1	51	1	1
73	1	28	0	0
74	1	29	0	0
75	1	31	1	0
76	1	30	0	0
77	2	48	1	0
78	2	49	0	0
79	1	59	0	0
80	1	41	1	0
81	1	35	0	0
82	1	33	0	0
83	1	37	0	0
84	1	56	0	0
85	2	42	0	0
86	1	50	1	0
87	2	51	0	0
88	1	49	1	0
89	1	26	0	0
90	1	68	0	0
91	2	70	1	0
92	1	38	1	0
93	1	36	0	0
94	1	52	1	1
95	2	31	1	0
96	1	46	0	0
97	1	48	0	0
98	2	46	0	0
99	2	56	1	0
100	1	43	1	0
101	1	45	0	0
102	1	51	0	0
103	1	44	0	0
104	1	31	0	0
105	1	37	0	0
106	1	41	0	0
107	1	54	0	1
108	1	34	0	0
109	1	43	0	0
110	1	50	0	1
111	1	70	1	0
112	1	19	1	0
113	2	40	0	0
114	1	28	1	0
115	1	34	1	0
116	1	37	1	1
117	1	29	0	0
118	1	38	1	0
119	1	33	0	0
120	2	60	0	0
121	1	38	0	0
122	1	74	1	0
123	1	43	0	0
124	1	43	0	0
125	2	72	1	0
126	1	45	1	0
127	1	35	1	0
128	1	37	1	0
129	2	34	0	0
130	2	44	0	0
131	1	44	0	0
132	2	66	0	0
133	1	52	1	0
134	2	52	1	0
135	2	41	0	0
136	1	55	0	0
137	2	33	0	0
138	2	51	0	1
139	1	36	0	0
140	1	30	0	0
141	1	47	0	0
142	2	46	0	0
143	2	50	0	0
144	1	45	0	0
145	2	44	0	0
146	1	42	0	0
147	2	54	0	0
148	1	37	0	0
149	2	55	0	0
150	2	57	0	0
151	1	58	0	0
152	2	44	0	0
153	2	25	0	0
154	1	24	0	0
155	1	40	0	0
156	2	27	0	0
157	1	27	0	0
158	2	23	0	0
159	1	30	0	0
160	1	39	0	1
161	1	44	0	0
162	1	43	0	0
163	2	45	0	0
164	2	65	0	1
165	1	48	0	0
166	2	49	0	0
167	1	23	1	0
168	2	62	1	1
169	2	59	1	0
170	2	36	0	0
171	1	40	0	0
172	1	44	0	1
173	1	38	0	0
174	1	45	0	1
175	1	19	0	0
176	1	41	1	0
177	1	44	0	0
178	2	43	0	0
179	1	39	0	0
180	2	41	0	0
181	2	37	0	0
182	1	58	0	0
183	2	56	0	1
184	1	45	0	0
185	1	57	0	0
186	1	48	0	0
187	1	46	1	0
188	2	67	1	1
189	1	33	0	0
190	2	60	0	0
191	1	54	1	0
192	1	76	0	0
193	1	68	1	0
194	1	41	0	0
195	1	44	1	0
196	1	56	1	1
197	2	68	0	0
198	2	62	1	0
199	1	33	0	0
200	1	42	1	0
201	1	37	0	0
202	1	34	0	0
203	1	32	0	0
204	1	61	0	0
205	2	63	1	0
206	1	33	0	0
207	1	33	0	0
208	2	39	0	0
209	1	43	0	0
210	2	26	0	0

## Sheet: Sheet2
The distribution of DSVs
DSVs	Genotypes	Patients number
		DCM	control
4028T>C rs186936022	TC		15, 108
4075 G>T	GT		33
4169 G>A rs1263874255	GA	69
4275 G>T	GT	17
4949C>T rs1191745927	CT	63
5114G>A rs112076877	GA	29
5252C>T rs1356932911	CT	21
5198 G>A rs139651523	GA	16, 26, 28, 30, 60, 70, 83, 85, 87, 104	15, 18, 20, 29, 31, 32, 34, 51, 93, 127, 129, 130, 133, 135, 162, 163, 164, 172, 178, 191, 195, 207, 217
